# Supplementary material for: Amplification of a Cytochrome P450 Gene Is Associated with Resistance to Neonicotinoid Insecticides in the Aphid Myzus persicae
Source: PLoS Genet. 2010 Jun 24;6(6):e1000999. doi: 10.1371/journal.pgen.1000999 (PMC2891718; doi:10.1371/journal.pgen.1000999)
Supplement: Table S1 — Genes identified by microarray analysis significantly differentially transcribed between the insecticide resistant M. persicae clone 5191A and the susceptible clone 4106A. Microarray array analysis identified 273 genes significantly differentially transcribed between the insecticide resistant clone 5191A and the susceptible clone 4106A. The full list of these genes along with Log2, calculated fold-change values and a description based on the closest BLAST hit is detailed. (0.08 MB XLS) [file pgen.1000999.s002.xls]

## Sheet: positive significant
Description	Mean Log2	Fold change	Parent sequence ID	Probe name
ref|X74555.1| M.persicae mRNA for esterase FE4	5.97964	63.1033	contig3118	M_persicae3118a
ref|X74554| M.persicae mRNA for esterase E4	4.16115	17.8908	contig720	M_persicae720a
ref|X74554| M.persicae mRNA for esterase E4	4.06751	16.7665	contig4586	M_persicae4586a
ref|X74555.1| M.persicae mRNA for esterase FE4	4.44463	21.7755	454Myzus_30192	CUST_8482_PI410703081
ref|X74555.1| M.persicae mRNA for esterase FE4	3.7389	13.3513	454Myzus_57259	CUST_15734_PI410703081
ref|XM_001948453.1| PREDICTED: Acyrthosiphon pisum similar to cytochrome P450 CYP6AX1 protein	2.93182	7.6307	contig749	M_persicae749b
ref|XM_001948453.1| PREDICTED: Acyrthosiphon pisum similar to cytochrome P450 CYP6AX1 protein	2.90696	7.50034	contig749	M_persicae749a
ref|XM_001948453.1| PREDICTED: Acyrthosiphon pisum similar to cytochrome P450 CYP6AX1 protein	2.40602	5.30011	contig497	M_persicae497a
ref|XM_001948453.1| PREDICTED: Acyrthosiphon pisum similar to cytochrome P450 CYP6AX1 protein	2.66371	6.33661	contig497	M_persicae497b
ref|XM_001948453.1| PREDICTED: Acyrthosiphon pisum similar to cytochrome P450 CYP6AX1 protein	2.42488	5.36985	contig5173	M_persicae5173a
ref AJ310563.1 Myzus persicae p450, Cyp6-5 like A. pisum CYP6AX1	2.76789	6.81112	AJ310563.1	CUST_18_PI304496669
ref|XM_001948453.1| PREDICTED: Acyrthosiphon pisum similar to cytochrome P450 CYP6AX1 protein	2.49652	5.64321	454Myzus_77428	CUST_29688_PI410703081
ref |DQ108939.1| Myzus persicae RR1 cuticle protein 2	1.4946	2.81786	contig2236	M_persicae2236a
ref |DQ108939.1| Myzus persicae RR1 cuticle protein 2	1.55426	2.93683	454Myzus_20621	CUST_589_PI410703081
ref|XM_001945378.1| PREDICTED: Acyrthosiphon pisum similar to Endocuticle structural glycoprotein SgAbd-9	1.32359	2.50289	contig1252	M_persicae1252a
ref|XM_001950803.1|Acyrthosiphon pisum similar to cuticular protein 111, RR-3 family (AGAP006931-PA)	2.05842	4.1653	454Myzus_63720	CUST_20651_PI410703081
ref|XM_001950771.1|Acyrthosiphon pisum similar to cuticular protein 111, RR-3 family (AGAP006931-PA)	1.83141	3.55886	contig10036	M_persicae10036a
ref|XM_001950771.1|Acyrthosiphon pisum similar to cuticular protein 111, RR-3 family (AGAP006931-PA)	1.9184	3.78005	454Myzus_23934	CUST_3815_PI410703081
ref|XM_001950771.1|Acyrthosiphon pisum similar to cuticular protein 111, RR-3 family (AGAP006931-PA)	1.73001	3.3173	454Myzus_23912	CUST_3794_PI410703081
ref|XM_001950771.1|Acyrthosiphon pisum similar to cuticular protein 111, RR-3 family (AGAP006931-PA)	1.84328	3.58826	contig7126	M_persicae7126a
ref|XM_001950771.1|Acyrthosiphon pisum similar to cuticular protein 111, RR-3 family (AGAP006931-PA)	1.56393	2.95659	454Myzus_21703	CUST_1641_PI410703081
ref|XM_001950771.1|Acyrthosiphon pisum similar to cuticular protein 111, RR-3 family (AGAP006931-PA)	2.85165	7.21825	454Myzus_68540	CUST_23572_PI410703081
ref|XM_001948091.1|Acyrthosiphon pisum similar to cuticular protein CPG12 (LOC100162620)	1.86498	3.64263	454Myzus_84753	CUST_34555_PI410703081
ref|XM_001951038.1|Acyrthosiphon pisum similar to cuticular protein CPG12 (LOC100162620)	2.25187	4.763	454Myzus_23566	CUST_3455_PI410703081
ref|NM_001162838.1|Acyrthosiphon pisum similar to GA21525-PA (Acypi009812) Insect cuticle protein	1.27573	2.42122	454Myzus_31162	CUST_9030_PI410703081
ref|NM_001162838.1|Acyrthosiphon pisum similar to GA21525-PA (Acypi009812) Insect cuticle protein	1.06886	2.09777	454Myzus_30195	CUST_8485_PI410703081
ref|NM_001162838.1|Acyrthosiphon pisum similar to GA21525-PA (Acypi009812) Insect cuticle protein	1.14899	2.21759	454Myzus_79654	CUST_31316_PI410703081
ref|NM_001162838.1|Acyrthosiphon pisum similar to GA21525-PA (Acypi009812) Insect cuticle protein	1.11331	2.16341	454Myzus_23997	CUST_3875_PI410703081
NM_001162295.1 Acyrthosiphon pisum similar to cuticular protein (Acypi008570)	3.40247	10.5741	454Myzus_70832	CUST_25035_PI410703081
NM_001162295.1 Acyrthosiphon pisum similar to cuticular protein (Acypi008570)	2.64114	6.23822	454Myzus_72563	CUST_26222_PI410703081
NM_001162295.1 Acyrthosiphon pisum similar to cuticular protein (Acypi008570)	3.47985	11.1568	454Myzus_77060	CUST_29423_PI410703081
|XM_001949737.1| PREDICTED: Acyrthosiphon pisum similar to cuticular protein CPG12	2.03571	4.10024	454Myzus_72318	CUST_26042_PI410703081
|XM_001949737.1| PREDICTED: Acyrthosiphon pisum similar to cuticular protein CPG12	3.15665	8.91759	454Myzus_21883	CUST_1818_PI410703081
ref|XM_001950188.1| PREDICTED: Acyrthosiphon pisum similar to tentative cuticle protein	2.98256	7.90387	contig3580	M_persicae3580a
ref|XM_001950188.1| PREDICTED: Acyrthosiphon pisum similar to tentative cuticle protein	2.99722	7.98463	454Myzus_23194	CUST_3095_PI410703081
ref|XM_001950188.1| PREDICTED: Acyrthosiphon pisum similar to tentative cuticle protein	1.67954	3.20327	contig4585	M_persicae4585a
ref|XM_001950188.1| PREDICTED: Acyrthosiphon pisum similar to tentative cuticle protein	1.42695	2.68877	454Myzus_21311	CUST_1254_PI410703081
ref|NM_001162623.1| Acyrthosiphon pisum cuticle protein-like	1.79947	3.48092	454Myzus_52388	CUST_12053_PI410703081
ref|NM_001162623.1| Acyrthosiphon pisum cuticle protein-like	1.45431	2.74026	454Myzus_83261	CUST_33856_PI410703081
ref|XM_001945198.1| PREDICTED: Acyrthosiphon pisum similar to tentative cuticle protein	1.76883	3.40776	contig3047	M_persicae3047a
ref|XM_001950188.1| PREDICTED: Acyrthosiphon pisum similar to tentative cuticle protein	2.23387	4.70395	454Myzus_28670	CUST_7817_PI410703081
ref|XM_001945198.1| PREDICTED: Acyrthosiphon pisum similar to tentative cuticle protein	2.32351	5.0055	454Myzus_58311	CUST_16524_PI410703081
ref|XM_001950188.1| PREDICTED: Acyrthosiphon pisum similar to tentative cuticle protein	2.43786	5.41839	454Myzus_30744	CUST_8769_PI410703081
ref|XM_001950188.1| PREDICTED: Acyrthosiphon pisum similar to tentative cuticle protein	2.6109	6.10884	454Myzus_67956	CUST_23268_PI410703081
ref|XM_001949898.1| PREDICTED: Acyrthosiphon pisum hypothetical protein similarity to FHA domain containing protein	1.09922	2.14239	454Myzus_23280	CUST_3178_PI410703081
LOC100167266 similar to zinc-finger homeodomain protein 1 [Acyrthosiphon pisum]	2.26448	4.8048	454Myzus_62165	CUST_19470_PI410703081
ref|XM_001950729.1| PREDICTED: Acyrthosiphon pisum similar to phytoene dehydrogenase	7.7114	209.586	contig8968	M_persicae8968a
ref gb|AF487712.1| Myzus persicae 18S ribosomal RNA gene	3.38162	10.4224	contig15114	M_persicae15114a
ref|XM_001948956.1| PREDICTED: Acyrthosiphon pisum similar to proteophosphoglycan ppg1 (LOC100166678)	1.32615	2.50732	contig4067	M_persicae4067a
smt3 [Drosophila melanogaster]	2.60941	6.10253	454Myzus_27497	CUST_7289_PI410703081
similar to tetratricopeptide repeat domain 11	1.16632	2.24438	contig3123	M_persicae3123a
similar to solute carrier family 33 (acetyl-CoA transporter), member 1	1.6766	3.19674	contig4504	M_persicae4504a
similar to putative transposase	1.54856	2.92525	contig6945	M_persicae6945a
similar to golgi-specific brefeldin A-resistance guanine nucleotide exchange factor 1	1.78361	3.44286	contig6892	M_persicae6892a
similar to fibropellin Ib	1.41038	2.65807	contig9049	M_persicae9049a
ref|XM_001947357.1| PREDICTED: Acyrthosiphon pisum similar to MGC115312 protein	5.1065	34.4517	contig9366	M_persicae9366a
ribosomal protein S30, isoform B [Drosophila melanogaster]	1.79852	3.47863	454Myzus_20309	CUST_289_PI410703081
hypothetical protein (Acyrthosiphon pisum similar to putative secreted salivary peptide)	2.03497	4.09814	contig3597	M_persicae3597a
ref|XM_001950729.1| PREDICTED: Acyrthosiphon pisum similar to phytoene dehydrogenase (LOC100161380), mRNA	6.58031	95.6908	454Myzus_23184	CUST_3086_PI410703081
ref|XM_001949685.1| PREDICTED: Acyrthosiphon pisum similar to putative secreted salivary peptide	1.89786	3.7266	454Myzus_59405	CUST_17368_PI410703081
ref|XM_001944224.1| PREDICTED: Acyrthosiphon pisum similar to putative secreted salivary	1.97868	3.94132	454Myzus_65557	CUST_21949_PI410703081
ref|NM_001162298.1| Acyrthosiphon pisum similar to Ulp1 protease family, C-terminal catalytic domain containing protein (Acypi008686)	1.76919	3.40862	454Myzus_54940	CUST_13966_PI410703081
ref|NM_001135908.1| Acyrthosiphon pisum ribosomal protein L41 (Rpl41)	2.49076	5.62072	454Myzus_30261	CUST_8521_PI410703081
ref|FJ817836.1| Heteropsis sp. 22 MTM-2009 voucher BMNH:676640 28S ribosomal RNA gene	2.01596	4.04449	454Myzus_70327	CUST_24674_PI410703081
ref|XM_001944224.1| PREDICTED: Acyrthosiphon pisum similar to putative secreted salivary peptide (LOC100165615)	1.62571	3.08594	454Myzus_80533	CUST_31974_PI410703081
ref|S50426.1|S50426 Acyrthosiphon pisum 18S ribosomal RNA gene	1.60742	3.04706	454Myzus_20348	CUST_327_PI410703081
ref|XM_001949826.1| PREDICTED: Acyrthosiphon pisum similar to MGC80914 protein (LOC100165660), (60S ribosomal export protein NMD3)	1.40124	2.64128	454Myzus_69778	CUST_24321_PI410703081
Ulp1 protease	1.34797	2.54554	contig631	M_persicae631b
Rpn2 [Drosophila melanogaster]	2.40182	5.28469	454Myzus_50105	CUST_10484_PI410703081
Ribosomal protein S11	4.45566	21.9426	contig8766	M_persicae8766a
RIKEN cDNA 5730528L13 gene	1.49592	2.82044	contig6443	M_persicae6443a
LOC100167814 similar to NP15.6 CG6008-PA [Acyrthosiphon pisum]	1.68374	3.21259	454Myzus_70603	CUST_24872_PI410703081
LOC100163777 similar to putative secreted salivary peptide [Acyrthosiphon pisum]	2.5414	5.82154	454Myzus_22159	CUST_2085_PI410703081
LOC100162394 similar to macrophage migration inhibitory factor-like protein [Acyrthosiphon pisum]	1.30876	2.47728	454Myzus_20955	CUST_911_PI410703081
LOC100161380 similar to phytoene dehydrogenase [Acyrthosiphon pisum]	3.0338	8.18961	454Myzus_71535	CUST_25504_PI410703081
LOC100160920 similar to fatty acid synthase [Acyrthosiphon pisum]	1.38903	2.61903	454Myzus_53326	CUST_12730_PI410703081
LOC100165615 similar to putative secreted salivary peptide [Acyrthosiphon pisum]	2.11876	4.34319	454Myzus_69141	CUST_23911_PI410703081
LOC100158790 similar to CG15744 CG15744-PA [Acyrthosiphon pisum]	1.44086	2.71483	454Myzus_26105	CUST_5933_PI410703081
Ca-alpha1T	5.42323	42.9097	contig429	M_persicae429a
Ca-alpha1T	2.97623	7.86925	contig429	M_persicae429b
ref|XM_001947326.1| PREDICTED: Acyrthosiphon pisum similar to ADAM metallopeptidase with thrombospondin type 1 motif, 9 preproprotein	2.48597	5.60211	454Myzus_75197	CUST_28071_PI410703081
ref|XM_001944789.1| PREDICTED: Acyrthosiphon pisum similar to peroxinectin	2.48211	5.58715	454Myzus_76085	CUST_28723_PI410703081
ref|XM_001944603.1| PREDICTED: Acyrthosiphon pisum similar to T-complex protein 1 subunit theta	1.44377	2.7203	454Myzus_32978	CUST_10371_PI410703081
ref|XM_001947876.1| PREDICTED: Acyrthosiphon pisum similar to RH04607p. Like coiled coiled domain containing 47.	1.64637	3.13045	454Myzus_25110	CUST_4963_PI410703081
ref|DQ471413.1| Trupanea conjuncta 16S ribosomal RNA gene	2.87336	7.32772	454Myzus_23179	CUST_3081_PI410703081
ref|XM_001950407.1| PREDICTED: Acyrthosiphon pisum similar to AGAP002350-PC, gb|AAD33603.1|AF133520_1 troponin T [Periplaneta americana]	1.14871	2.21716	454Myzus_21620	CUST_1558_PI410703081
ref|AF487712.1| Myzus persicae 18S ribosomal RNA gene	3.00805	8.04479	454Myzus_20229	CUST_212_PI410703081
ref|EU021702.1| Buchnera aphidicola from Uroleucon pieloui GroEL (groEL) gene	2.72228	6.59916	454Myzus_71760	CUST_25665_PI410703081
unknown protein	6.38144	83.3688	contig5596	M_persicae5596a
unknown protein	6.51656	91.5546	contig851	M_persicae851a
unknown protein	4.25185	19.0518	contig786	M_persicae786a
unknown protein	6.637	99.5258	contig851	M_persicae851b
unknown protein	2.67419	6.38282	contig5688	M_persicae5688a
unknown protein	4.20144	18.3975	contig786	M_persicae786b
unknown protein	4.3042	19.7558	contig15197	M_persicae15197a
unknown protein	1.99692	3.99146	contig7832	M_persicae7832a
unknown protein	1.69749	3.24337	contig6232	M_persicae6232a
unknown protein	1.49684	2.82225	contig7071	M_persicae7071a
unknown protein	2.46855	5.53488	contig989	M_persicae989a
unknown protein	0.881197	1.8419	contig732	M_persicae732b
unknown protein	2.45186	5.47121	contig989	M_persicae989b
unknown protein	1.07818	2.11137	contig2267	M_persicae2267b
unknown protein	2.45723	5.4916	contig8063	M_persicae8063a
unknown protein	2.91313	7.53253	contig15024	M_persicae15024a
unknown protein	1.83699	3.57264	contig47	M_persicae47a
unknown protein	1.44784	2.72799	contig2705	M_persicae2705a
unknown protein	1.09234	2.1322	contig9153	M_persicae9153a
unknown protein	1.65205	3.1428	contig4110	M_persicae4110a
Unknown	4.28422	19.484	454Myzus_24657	CUST_4522_PI410703081
Unknown	2.52049	5.73778	454Myzus_31748	CUST_9376_PI410703081
Unknown	2.87063	7.31384	454Myzus_75060	CUST_27981_PI410703081
Unknown	2.97398	7.85703	454Myzus_25735	CUST_5568_PI410703081
Unknown	3.51523	11.4338	454Myzus_75348	CUST_28174_PI410703081
Unknown protein	4.15239	17.7826	454Myzus_73402	CUST_26826_PI410703081
Unknown	3.94186	15.368	454Myzus_71611	CUST_25550_PI410703081
Unknown	3.75323	13.4845	454Myzus_23188	CUST_3090_PI410703081
Unknown	2.06148	4.17415	454Myzus_73269	CUST_26728_PI410703081
Unknown protein	2.82471	7.08473	454Myzus_25559	CUST_5401_PI410703081
Unknown	3.76759	13.6194	454Myzus_68380	CUST_23471_PI410703081
Unknown	4.17054	18.0077	454Myzus_59591	CUST_17509_PI410703081
Unknown	3.92986	15.2407	454Myzus_83572	CUST_34053_PI410703081
Unknown	3.70588	13.0491	454Myzus_78114	CUST_30191_PI410703081
Unknown	2.50504	5.67666	454Myzus_72054	CUST_25860_PI410703081
Unknown	1.69472	3.23715	454Myzus_63324	CUST_20352_PI410703081
Unknown	4.33295	20.1533	454Myzus_50349	CUST_10641_PI410703081
Unknown	2.35299	5.10883	454Myzus_72941	CUST_26484_PI410703081
Unknown	2.2444	4.7384	454Myzus_79754	CUST_31396_PI410703081
Unknown	2.26503	4.80663	454Myzus_57225	CUST_15705_PI410703081
Unknown	1.08972	2.12833	454Myzus_82926	CUST_33640_PI410703081
Unknown	1.1414	2.20595	454Myzus_63637	CUST_20585_PI410703081
Unknown	2.75338	6.74296	454Myzus_72344	CUST_26060_PI410703081
Unknown	2.83097	7.11553	454Myzus_24573	CUST_4441_PI410703081
Unknown	1.91247	3.76453	454Myzus_59805	CUST_17672_PI410703081
Unknown	1.60966	3.05179	454Myzus_29893	CUST_8334_PI410703081
Unknown	3.04765	8.26862	454Myzus_58710	CUST_16835_PI410703081
Unknown	1.3744	2.59261	454Myzus_27368	CUST_7166_PI410703081
Unknown	1.50321	2.83473	454Myzus_27214	CUST_7019_PI410703081
Unknown	1.65705	3.15371	454Myzus_71646	CUST_25579_PI410703081
Unknown	1.01198	2.01668	454Myzus_56670	CUST_15272_PI410703081
Unknown	2.88485	7.38631	454Myzus_70035	CUST_24483_PI410703081
Unknown	1.08244	2.11761	454Myzus_80015	CUST_31596_PI410703081
Unknown	2.54656	5.8424	454Myzus_70612	CUST_24879_PI410703081
Unknown	1.72962	3.3164	454Myzus_77289	CUST_29587_PI410703081
Unknown	1.01921	2.02682	454Myzus_67112	CUST_22919_PI410703081
Unknown	1.40407	2.64647	454Myzus_74200	CUST_27383_PI410703081
Unknown	1.08856	2.12662	454Myzus_59726	CUST_17614_PI410703081
Unknown	2.76874	6.81512	454Myzus_75591	CUST_28364_PI410703081
Unknown	2.18465	4.54615	454Myzus_65976	CUST_22229_PI410703081
Unknown	1.6707	3.18368	454Myzus_24961	CUST_4819_PI410703081
Unknown	2.07771	4.22136	454Myzus_51145	CUST_11163_PI410703081
Unknown	2.41818	5.34498	454Myzus_71623	CUST_25559_PI410703081
Unknown	1.31089	2.48094	454Myzus_50142	CUST_10507_PI410703081
Unknown	1.68526	3.21599	454Myzus_67864	CUST_23230_PI410703081
Unknown	1.37244	2.58907	454Myzus_69462	CUST_24118_PI410703081
Unknown	1.85758	3.624	454Myzus_20704	CUST_668_PI410703081
Unknown	2.70094	6.50226	454Myzus_24621	CUST_4487_PI410703081
Unknown	2.71799	6.57953	454Myzus_69991	CUST_24454_PI410703081
Unknown	1.63853	3.11347	454Myzus_32108	CUST_9564_PI410703081
Unknown	1.71886	3.29175	454Myzus_54089	CUST_13305_PI410703081
Unknown	1.27485	2.41973	454Myzus_55864	CUST_14679_PI410703081
Unknown	2.60993	6.10476	454Myzus_73892	CUST_27158_PI410703081
Unknown	3.1701	9.00109	454Myzus_65296	CUST_21767_PI410703081
Unknown	1.3842	2.61026	454Myzus_75977	CUST_28636_PI410703081
Unknown	1.32492	2.50519	454Myzus_77688	CUST_29878_PI410703081
Unknown	1.11606	2.16754	454Myzus_23206	CUST_3106_PI410703081
Unknown	2.19157	4.56801	454Myzus_62329	CUST_19595_PI410703081
Unknown	1.18278	2.27014	454Myzus_64352	CUST_21107_PI410703081
Unknown	3.53869	11.6212	454Myzus_64848	CUST_21460_PI410703081
Unknown	1.17962	2.26518	454Myzus_70387	CUST_24721_PI410703081
Unknown	1.01089	2.01515	454Myzus_21391	CUST_1333_PI410703081
Unknown	1.80364	3.491	454Myzus_77013	CUST_29388_PI410703081
Unknown	1.70087	3.25098	454Myzus_83222	CUST_33827_PI410703081
unknown protein	1.27269	2.41611	454Myzus_21816	CUST_1753_PI410703081
unknown protein	2.15104	4.44149	454Myzus_26703	CUST_6522_PI410703081

## Sheet: negative signficant
Description	Log2	Negative Fold change	Parent sequence ID	Probe name
similar to transposase	-1.3847	2.61118	contig8590	M_persicae8590a
similar to protease, reverse transcriptase, ribonuclease H, integrase	-1.73348	3.32528	contig9735	M_persicae9735a
similar to SI:bY184L24.4 (novel protein)	-1.08142	2.11612	contig1619	M_persicae1619b
similar to SI:bY184L24.4 (novel protein)	-1.3811	2.60467	contig4966	M_persicae4966a
similar to PC4 and SFRS1 interacting protein 1	-7.03684	131.311	contig4817	M_persicae4817a
similar to Expressed sequence AI314976	-3.04947	8.2791	contig797	M_persicae797b
similar to Expressed sequence AI314976	-5.24257	37.8592	contig797	M_persicae797a
similar to ENSANGP00000010363	-3.82492	14.1715	contig4467	M_persicae4467a
similar to 52 kDa repressor of the inhibitor of the protein kinase (p58IPK-interacting protein)	-2.6551	6.2989	contig7295	M_persicae7295a
lethal (2) 03659	-1.68559	3.21672	contig5334	M_persicae5334a
heat shock protein cognate 4, isoform B [Drosophila melanogaster]	-1.70191	3.25331	454Myzus_22244	CUST_2170_PI410703081
glutathione S transferase S1, isoform C [Drosophila melanogaster]	-1.4563	2.74403	454Myzus_56973	CUST_15513_PI410703081
glutathione S transferase S1, isoform C [Drosophila melanogaster]	-2.01088	4.03028	454Myzus_82780	CUST_33538_PI410703081
LOC100168645 similar to glutathione S-transferase-like protein [Acyrthosiphon pisum]	-1.80347	3.4906	454Myzus_22469	CUST_2389_PI410703081
ref|NM_001162591.1| Acyrthosiphon pisum similar to glutathione S-transferase-like protein (Acypi000794)	-1.11166	2.16094	454Myzus_65640	CUST_22002_PI410703081
Cytochrome P450-6a2	-2.69358	6.46919	contig4886	M_persicae4886a
cathepsin B-N	-1.26713	2.40682	contig3003	M_persicae3003a
ref|XM_001944790.1| PREDICTED: Acyrthosiphon pisum similar to transformer-2 protein A (LOC100168472)	-1.25921	2.39364	454Myzus_55059	CUST_14058_PI410703081
ref|XM_001943473.1| PREDICTED: Acyrthosiphon pisum similar to Phenylalanyl-tRNA synthetase CG13348-PA (LOC100159798)	-2.35631	5.12059	454Myzus_32326	CUST_9754_PI410703081
ref|XM_001945729.1| PREDICTED: Acyrthosiphon pisum similar to CG4553 CG4553-PA (LOC100162327), Neugrin	-1.39378	2.62767	454Myzus_59626	CUST_17533_PI410703081
Rab-protein 8	-2.95319	7.74459	contig5635	M_persicae5635a
RNA polymerase I 135kD subunit [Drosophila melanogaster]	-2.65296	6.28956	454Myzus_83944	CUST_34266_PI410703081
PIP5K59B	-2.3532	5.10957	contig1477	M_persicae1477a
PIP5K59B	-2.39306	5.25269	contig1477	M_persicae1477b
LOC100169417 similar to sulfotransferase (sult) [Acyrthosiphon pisum]	-4.88034	29.4529	454Myzus_59487	CUST_17428_PI410703081
LOC100167988 similar to IGF-II mRNA-binding protein CG1691-PA [Acyrthosiphon pisum]	-1.77475	3.42178	454Myzus_63120	CUST_20200_PI410703081
LOC100166986 similar to nucleoredoxin [Acyrthosiphon pisum]	-1.26345	2.40069	454Myzus_24551	CUST_4420_PI410703081
LOC100166986 similar to nucleoredoxin [Acyrthosiphon pisum]	-1.34008	2.53166	454Myzus_73103	CUST_26602_PI410703081
LOC100165536 similar to roundabout [Acyrthosiphon pisum]	-1.1873	2.27727	454Myzus_59813	CUST_17680_PI410703081
LOC100164411 similar to transposase domain-containing protein [Acyrthosiphon pisum]	-1.10193	2.14642	454Myzus_58988	CUST_17049_PI410703081
LOC100163925 hypothetical protein LOC100163925 [Acyrthosiphon pisum]	-1.29599	2.45546	454Myzus_57787	CUST_16127_PI410703081
IGF-II mRNA-binding protein, isoform C [Drosophila melanogaster]	-1.75957	3.38598	454Myzus_59229	CUST_17228_PI410703081
ENSANGP00000022753	-3.40801	10.6148	contig5023	M_persicae5023a
ENSANGP00000005847	-1.79784	3.477	contig9823	M_persicae9823a
CG15432 [Drosophila melanogaster]	-2.7108	6.54682	454Myzus_80921	CUST_32258_PI410703081
CCS	-1.28994	2.44517	contig3782	M_persicae3782a
unknown protein	-1.60479	3.04151	contig9545	M_persicae9545a
unknown protein	-1.20833	2.3107	contig1665	M_persicae1665b
unknown protein	-1.12166	2.17597	contig7697	M_persicae7697a
unknown protein	-1.96418	3.9019	contig5141	M_persicae5141a
unknown protein	-1.42357	2.68249	contig2146	M_persicae2146b
unknown protein	-1.20691	2.30843	contig9383	M_persicae9383a
unknown protein	-1.4934	2.81551	contig1306	M_persicae1306b
unknown protein	-1.45504	2.74164	contig4092	M_persicae4092a
unknown protein	-1.97153	3.92184	contig1978	M_persicae1978a
unknown protein	-1.44958	2.73128	contig1306	M_persicae1306a
unknown protein	-2.00637	4.01769	contig1978	M_persicae1978b
unknown protein	-1.98013	3.94528	contig15046	M_persicae15046a
unknown protein	-1.97051	3.91907	contig8082	M_persicae8082a
unknown protein	-1.59105	3.01268	contig15211	M_persicae15211a
unknown protein	-4.47554	22.247	contig7690	M_persicae7690a
unknown protein	-1.79258	3.46433	contig5541	M_persicae5541a
unknown protein	-3.03534	8.19839	contig1865	M_persicae1865b
unknown protein	-2.89093	7.41748	contig2270	M_persicae2270a
unknown protein	-3.24078	9.45304	contig1865	M_persicae1865a
unknown protein	-1.66554	3.17232	contig9252	M_persicae9252a
unknown protein	-4.12885	17.4947	contig2886	M_persicae2886a
unknown protein	-2.72384	6.6063	contig4808	M_persicae4808a
unknown protein	-4.34233	20.2848	contig5214	M_persicae5214a
Unknown	-1.04754	2.067	454Myzus_74313	CUST_27461_PI410703081
Unknown	-1.83397	3.56516	454Myzus_52187	CUST_11902_PI410703081
Unknown	-1.22501	2.33757	454Myzus_79392	CUST_31114_PI410703081
Unknown	-2.01572	4.04383	454Myzus_80907	CUST_32246_PI410703081
Unknown	-1.1804	2.26639	454Myzus_26745	CUST_6564_PI410703081
Unknown	-1.20342	2.30285	454Myzus_79309	CUST_31053_PI410703081
Unknown	-1.96143	3.89449	454Myzus_62672	CUST_19852_PI410703081
Unknown	-1.28787	2.44166	454Myzus_55371	CUST_14293_PI410703081
Unknown	-1.04126	2.05803	454Myzus_62720	CUST_19891_PI410703081
Unknown	-1.0886	2.12668	454Myzus_58778	CUST_16885_PI410703081
Unknown	-2.40671	5.30265	454Myzus_26288	CUST_6112_PI410703081
Unknown	-1.93862	3.83338	454Myzus_66651	CUST_22654_PI410703081
Unknown	-1.61527	3.0637	454Myzus_81658	CUST_32800_PI410703081
Unknown	-1.52284	2.87356	454Myzus_72893	CUST_26444_PI410703081
Unknown	-4.86991	29.2407	454Myzus_74398	CUST_27523_PI410703081
Unknown	-2.57841	5.97282	454Myzus_74358	CUST_27497_PI410703081
Unknown	-1.12073	2.17457	454Myzus_54880	CUST_13917_PI410703081
Unknown	-2.34035	5.06426	454Myzus_80221	CUST_31747_PI410703081
Unknown	-2.28718	4.88101	454Myzus_25357	CUST_5205_PI410703081
Unknown	-1.50658	2.84136	454Myzus_28292	CUST_7683_PI410703081
Unknown	-2.41334	5.32706	454Myzus_25282	CUST_5131_PI410703081
Unknown	-1.18833	2.27889	454Myzus_29706	CUST_8245_PI410703081
Unknown	-1.73616	3.33148	454Myzus_52654	CUST_12240_PI410703081
Unknown	-2.42147	5.35717	454Myzus_25425	CUST_5272_PI410703081
Unknown	-3.37766	10.3938	454Myzus_62995	CUST_20103_PI410703081
Unknown	-2.08613	4.24608	454Myzus_65150	CUST_21664_PI410703081
Unknown	-1.75808	3.38249	454Myzus_27611	CUST_7400_PI410703081
Unknown	-2.02341	4.06544	454Myzus_72525	CUST_26195_PI410703081
Unknown	-4.3148	19.9015	454Myzus_66834	CUST_22762_PI410703081
Unknown	-1.92826	3.80597	454Myzus_76393	CUST_28944_PI410703081
Unknown	-4.8419	28.6785	454Myzus_24082	CUST_3960_PI410703081
Unknown	-2.39367	5.25494	454Myzus_79188	CUST_30964_PI410703081
