# Supplementary material for: Amplification of a Cytochrome P450 Gene Is Associated with Resistance to Neonicotinoid Insecticides in the Aphid Myzus persicae
Source: PLoS Genet. 2010 Jun 24;6(6):e1000999. doi: 10.1371/journal.pgen.1000999 (PMC2891718; doi:10.1371/journal.pgen.1000999)
Supplement: Table S2 — Sequences of primers used in this study. Primer sequences are listed along with the purpose for which they were used. (0.03 MB XLS) [file pgen.1000999.s003.xls]

## Sheet: Sheet1
Name	Sequence	Purpose
MPa1F1	GGTCAGCAACAACACCGACACC	PCR amplification of nAChRα1
MPa1R1	TCGGCAGGCAGATAGAAGACCA	PCR amplification of nAChRα1
Mpa1F2	CGACACCGTCCTGGTCAAGC	Sequencing of nAChRα1
Mpa1R2	GACCAGCACCGACAGGTAAG	Sequencing of nAChRα1
Mpa2F1	GCCAAACGGCTTTACGACGATC	PCR amplification of nAChRα1
Mpa2R1	GAACACCAGCACGGACAGGAAC	PCR amplification of nAChRα1
Mpa2F2	CGACGATCTGCTGAGCAACTAC	Sequencing of nAChRα1
Mpa2R2	GACAGGAACGATATACCCACGC	Sequencing of nAChRα1
Mpa3F1	CGGATGCAAAAAGGCTGTACGA	PCR amplification of nAChRα1
Mpa3R1	GGTAAAACACAAGTATCGTGAG	PCR amplification of nAChRα1
Mpa3F2	GGCTGTACGACGACCTTTTATC	Sequencing of nAChRα1
Mpa3R2	GAAACGATATCCCCATACAAGG	Sequencing of nAChRα1
Mpa4F1	GATGACCTTCTGAGCAACTAC	PCR amplification of nAChRα1
Mpa4R1	GTCAGTCCGACACAAGGGATG	PCR amplification of nAChRα1
Mpa4F2	CAACTACAATCGGCTGATCAG	Sequencing of nAChRα1
Mpa4R2	GTCCGACACAAGGGATGATC	Sequencing of nAChRα1
Mpb1F1	GTCCAGAACATGACCGAAAAAG	PCR amplification of AChRβ1
Mpb1R1	CGCACAGGAAAGATATAAGGAC	PCR amplification of AChRβ1
Mpb1F2	GACCGAAAAAGTCAATGTCCAG	Sequencing of AChRβ1
Mpb1R2	AAGATATAAGGACCGTGGGCAG	Sequencing of AChRβ1
Mpcyp6 mid r	GGGTTTCCGCAATAACCATA	Five prime RACE of CYP6CY3
Mpcyp6 mid r2	TCGTTGTCAATTTGTCCATCA	Five prime RACE of CYP6CY3
Mpcyp6 5' outer R	CTGAACGTTGAAATGCAAAAG	Five prime RACE of CYP6CY3
Mpcyp6 5' inner R	ATGATCGTCACCCCGACTAA	Five prime RACE of CYP6CY3
FullF1	AGT GTC GAC TTG AGT GTG TAC	PCR amplification of the full length coding sequence of CYP6CY3
FullF2	AGT GTG TAC TGT GTA TGG CGT	PCR amplification of the full length coding sequence of CYP6CY3
FullR1	CCA CAC AAT TTT CTC AGG TTA CG	PCR amplification of the full length coding sequence of CYP6CY3
Full R2	ACA ATT TTC TCA GGT TAC GAA CTG	PCR amplification of the full length coding sequence of CYP6CY3
CYP6F	CGG GGT GAC GAT CAT CTA TT	Quantitaitve real-time PCR (validation of microarray results for CYP6CY3)
CYP6R	GGG TGG TCT TTT GAC AAA GC	Quantitaitve real-time PCR (validation of microarray results for CYP6CY3)
Mp7126f	AGA TGA ATT GGG CCA GTA CG	Quantitaitve real-time PCR (validation of microarray results for EST 7126 encoding a cuticular protein)
Mp7126r	ACA CGT AGG CCA AAG ACT GG	Quantitaitve real-time PCR (validation of microarray results for EST 7126 encoding a cuticular protein)
Mp4585f	TAC GCA GCT TAT GAC GAT GG	Quantitaitve real-time PCR (validation of microarray results for EST 4585 encoding a cuticular protein)
Mp4585r	GTT GAG AAT CAT GGG CGA GT	Quantitaitve real-time PCR (validation of microarray results for EST 4585 encoding a cuticular protein)
Mp68540f	GGG AAC ACA GCA TTG TCG AT	Quantitaitve real-time PCR (validation of microarray results for EST 68540 encoding a cuticular protein)
Mp68540r	GAA CGT AGA AAC TAA CGA GAC CA	Quantitaitve real-time PCR (validation of microarray results for EST 68540 encoding a cuticular protein)
Mp 2236f	GCC AAG GCT TTC ACT TTC AG	Quantitaitve real-time PCR (validation of microarray results for EST 2236 encoding a cuticular protein)
Mp 2236r	CGT TAC GGA ATC CGG AGT AA	Quantitaitve real-time PCR (validation of microarray results for EST 2236 encoding a cuticular protein)
Mp1252f2	GCC TTA TTT CAA CGG CTT CA	Quantitaitve real-time PCR (validation of microarray results for EST 1252 encoding a cuticular protein)
Mp1252r2	AGT ACC GCT GAG CGA ACT GT	Quantitaitve real-time PCR (validation of microarray results for EST 1252 encoding a cuticular protein)
Mp23566f	ATG TAG CAA AAG CCG GTG AT	Quantitaitve real-time PCR (validation of microarray results for EST 23566 encoding a cuticular protein)
Mp23566r	CAA GCT TCG CGT ATT CTT CC	Quantitaitve real-time PCR (validation of microarray results for EST 23566 encoding a cuticular protein)
Mp31162f	ACA CCG CCA AAC GGT ATT AG	Quantitaitve real-time PCR (validation of microarray results for EST 31162 encoding a cuticular protein)
Mp31162r	CAG AGT GGT GGA GGT TCG TT	Quantitaitve real-time PCR (validation of microarray results for EST 31162 encoding a cuticular protein)
Mp72563f	TGG CTT CAA CAT TCA ACA AAC	Quantitaitve real-time PCR (validation of microarray results for EST 72563 encoding a cuticular protein)
Mp72563r	CAT GAT CAG ATG TTA GAA GAA CAA AAA	Quantitaitve real-time PCR (validation of microarray results for EST 72563 encoding a cuticular protein)
Mp3580f	ACC AAA CAC GAA ATG GCT TC	Quantitaitve real-time PCR (validation of microarray results for EST 3580 encoding a cuticular protein)
Mp3580r	GGC GAT ATA GGC GTG TTT CT	Quantitaitve real-time PCR (validation of microarray results for EST 3580 encoding a cuticular protein)
